# Supplementary material for: Bioactive Compounds from the Mushroom-Forming Fungus Chlorophyllum molybdites
Source: Antibiotics (Basel). 2023 Mar 16;12(3):596. doi: 10.3390/antibiotics12030596 (PMC10044768; doi:10.3390/antibiotics12030596)
Supplement: Supplementary file 1 [file antibiotics-12-00596-s001.zip]

Archive with 1 entries (1 files):
- antibiotics-2248094-supplementary.pdf
